# Supplementary material for: Curcumol alleviates liver fibrosis by inducing endoplasmic reticulum stress-mediated necroptosis of hepatic stellate cells through Sirt1/NICD pathway
Source: PeerJ. 2022 May 12;10:e13376. doi: 10.7717/peerj.13376 (PMC9107784; doi:10.7717/peerj.13376)
Supplement: Supplemental Information 4 [file peerj-10-13376-s004.xlsx]

## Sheet: Figure 2B PCR
Figure 2B
Sample Name	Target Name	CT	Target Name	CT
Ctrl	gapdh	14.8632	chop	24.885
Ctrl	gapdh	15.0667	chop	25.011
Ctrl	gapdh	15.0731	chop	25.0294
Curcumol 20µM	gapdh	14.7175	chop	24.5092
Curcumol 20µM	gapdh	14.7353	chop	24.5233
Curcumol 20µM	gapdh	14.7448	chop	24.5509
Curcumol 30µM	gapdh	14.4292	chop	24.0201
Curcumol 30µM	gapdh	14.4613	chop	24.0284
Curcumol 30µM	gapdh	14.5517	chop	24.0938
Curcumol 45µM	gapdh	14.6266	chop	24.0133
Curcumol 45µM	gapdh	14.7654	chop	24.0938
Curcumol 45µM	gapdh	14.8672	chop	24.1029
Sample Name	Target Name	CT	Target Name	CT
Ctrl	gapdh	13.7802	atf6	20.2925
Ctrl	gapdh	13.8516	atf6	20.3601
Ctrl	gapdh	13.969	atf6	20.3623
Curcumol 20µM	gapdh	15.4491	atf6	21.5223
Curcumol 20µM	gapdh	15.4983	atf6	21.5981
Curcumol 20µM	gapdh	15.5246	atf6	21.6035
Curcumol 30µM	gapdh	14.3474	atf6	20.5016
Curcumol 30µM	gapdh	14.3604	atf6	20.5395
Curcumol 30µM	gapdh	14.7061	atf6	20.5458
Curcumol 45µM	gapdh	15.3385	atf6	21.1304
Curcumol 45µM	gapdh	15.4927	atf6	21.2219
Curcumol 45µM	gapdh	15.5609	atf6	21.236

## Sheet: Figure 4B PCR
Figure 4B
Sample Name	Target Name	CT	Target Name	CT
Ctrl	gapdh	15.0175	sirt1	24.9844
Ctrl	gapdh	15.0823	sirt1	25.0211
Ctrl	gapdh	15.1357	sirt1	25.0972
Curcumol 20µM	gapdh	15.9298	sirt1	25.4909
Curcumol 20µM	gapdh	15.9811	sirt1	25.5762
Curcumol 20µM	gapdh	15.9956	sirt1	25.6672
Curcumol 30µM	gapdh	15.2688	sirt1	24.7103
Curcumol 30µM	gapdh	15.2829	sirt1	24.7609
Curcumol 30µM	gapdh	15.3015	sirt1	24.8239
Curcumol 45µM	gapdh	16.0647	sirt1	25.4804
Curcumol 45µM	gapdh	16.065	sirt1	25.5454
Curcumol 45µM	gapdh	16.0929	sirt1	25.5482

## Sheet: Figure 1 MTT
Figure 1D
	z-vad-fmk 0μM			z-vad-fmk 30μM
Ctrl	0.606	0.577	0.6	0.563	0.555	0.569
Curcumol 20µM	0.529	0.505	0.526	0.497	0.464	0.495
Curcumol 30µM	0.458	0.411	0.427	0.439	0.42	0.439
Curcumol 45µM	0.3	0.299	0.326	0.303	0.301	0.296
Figure 1F
	siCtrl			siRIP3
Ctrl	0.584	0.609	0.563	0.523	0.521	0.531
Curcumol 20µM	0.463	0.478	0.457	0.466	0.425	0.449
Curcumol 30µM	0.447	0.444	0.399	0.432	0.448	0.425
Curcumol 45µM	0.332	0.358	0.326	0.415	0.365	0.389

## Sheet: Figure 3 MTT
Figure 3B
	4-PBA 0mM			4-PBA 5mM
Ctrl	0.933	0.911	0.853	0.785	0.718	0.806
Curcumol 20µM	0.777	0.737	0.756	0.637	0.654	0.685
Curcumol 30µM	0.583	0.639	0.607	0.691	0.605	0.609
Curcumol 45µM	0.51	0.58	0.512	0.534	0.586	0.674

## Sheet: Figure 4 MTT
Figure 4F
	siCtrl			siSirt1
Ctrl	0.27	0.271	0.285	0.24	0.248	0.245
Curcumol 20µM	0.233	0.239	0.242	0.223	0.22	0.236
Curcumol 30µM	0.211	0.225	0.225	0.205	0.21	0.224
Curcumol 45µM	0.187	0.191	0.196	0.215	0.212	0.222

## Sheet: Figure 5 MTT
Figure 5E
	siCtrl			siSirt1			siSirt1+Ro
Ctrl	0.363	0.292	0.261	0.249	0.246	0.242	0.261	0.27	0.241
Curcumol 30µM	0.219	0.215	0.204	0.228	0.227	0.226	0.201	0.203	0.198

## Sheet: Suppl Fig. 1A liver index
Suppl Fig. 1A
	liver weight				body weight
	the normal group	the model group	the curcumol group		the normal group	the model group	the curcumol group
	1.3	1.4	1.1		42.6	32.7	31.1
	1.2	1.4	1.4		37.8	35.5	36.1
	1.4	1.4	1.3		42.3	34.8	35.3
	1.4	1.2	1.4		42.4	34.2	36.5
	1.2	1.3	1.3		34.3	32.8	36.2
	1.2	1.4	1.2		39.9	32.2	34.3
